# Supplementary material for: Depression Among Individuals with Irritable Bowel Syndrome: A Nationwide Claims-Based Analysis of 3.9 Million Koreans
Source: Healthcare (Basel). 2025 Nov 21;13(23):2998. doi: 10.3390/healthcare13232998 (PMC12691875; doi:10.3390/healthcare13232998)
Supplement: Supplementary file 1 [file healthcare-13-02998-s001.zip]

Archive with 1 entries (1 files):
- healthcare-3862065-supplementary.pdf
